# Supplementary material for: In Silico and In Vitro Study towards the Rational Design of 4,4′-Disarylbisthiazoles as a Selective α-Synucleinopathy Biomarker
Source: Int J Mol Sci. 2023 Nov 17;24(22):16445. doi: 10.3390/ijms242216445 (PMC10671360; doi:10.3390/ijms242216445)
Supplement: Supplementary file 1 [file ijms-24-16445-s001.zip]

Archive with 1 entries (1 files):
- ijms-2695625-supplementary.pdf
